# Supplementary material for: The Efficacy of 532/755 nm Laser Therapy for Facial Pigmented and Vascular Lesions: A Systematic Review and Meta-Analysis
Source: J Clin Med. 2025 Apr 8;14(8):2546. doi: 10.3390/jcm14082546 (PMC12028165; doi:10.3390/jcm14082546)
Supplement: Supplementary file 1 [file jcm-14-02546-s001.zip]

Archive with 4 entries (4 files):
- suppl figure 1.jpg
- suppl figure 2.jpg
- suppl figure 3.jpg
- suppl figure 4.jpg
